# Supplementary material for: DysPIA: A Novel Dysregulated Pathway Identification Analysis Method
Source: Front Genet. 2021 Jul 5;12:647653. doi: 10.3389/fgene.2021.647653 (PMC8287415; doi:10.3389/fgene.2021.647653)
Supplement: Supplementary Table 2 — P-values of t-test among the absolute DysGPS scores from different backgrounds. [file Table_1.XLSX]

## Sheet: p_value_random
	observed background	random_background_700000_1	random_background_700000_2	random_background_700000_3	random_background_700000_4	random_background_700000_5	random_background_700000_6	random_background_700000_7	random_background_700000_8	random_background_700000_9	random_background_700000_10	random_background_7000000_1	random_background_7000000_2	random_background_7000000_3	random_background_7000000_4	random_background_7000000_5	random_background_7000000_6	random_background_7000000_7	random_background_7000000_8	random_background_7000000_9	random_background_7000000_10
observed background	1	2.14334e-12	7.42443e-14	7.88719e-13	1.49729e-11	2.13406e-13	4.96098e-12	5.88521e-13	3.14568e-12	9.00453e-11	2.25978e-10	2.81359e-26	3.8355e-25	2.47692e-27	1.70112e-31	2.4212e-33	3.036e-28	1.54775e-30	5.36109e-25	9.10658e-28	4.75251e-32
random_background_700000_1	2.14334e-12	1	0.713872	0.931241	0.810089	0.818515	0.886815	0.917742	0.943414	0.605345	0.553478	0.302909	0.234572	0.376598	0.728166	0.904404	0.443918	0.640636	0.227262	0.407407	0.781948
random_background_700000_2	7.42443e-14	0.713872	1	0.778354	0.543359	0.890037	0.609306	0.790911	0.66077	0.375097	0.336482	0.126828	0.0919025	0.167462	0.399201	0.538402	0.207049	0.335832	0.0883427	0.18528	0.440052
random_background_700000_3	7.88719e-13	0.931241	0.778354	1	0.743297	0.88581	0.818454	0.986524	0.874645	0.544903	0.495831	0.248967	0.189442	0.314431	0.64102	0.812275	0.375231	0.557745	0.183154	0.342139	0.692794
random_background_700000_4	1.49729e-11	0.810089	0.543359	0.743297	1	0.637683	0.921112	0.730131	0.865029	0.783185	0.724663	0.478624	0.385724	0.574033	0.980896	0.83823	0.65766	0.885855	0.375477	0.612715	0.962508
random_background_700000_5	2.13406e-13	0.818515	0.890037	0.88581	0.637683	1	0.708774	0.898959	0.763109	0.453291	0.409411	0.177984	0.131955	0.230137	0.50918	0.666296	0.279814	0.435349	0.127185	0.252629	0.555956
random_background_700000_6	4.96098e-12	0.886815	0.609306	0.818454	0.921112	0.708774	1	0.804998	0.943058	0.706951	0.650669	0.396787	0.313764	0.48396	0.874387	0.94293	0.561795	0.780624	0.304734	0.519793	0.930962
random_background_700000_7	5.88521e-13	0.917742	0.790911	0.986524	0.730131	0.898959	0.804998	1	0.861127	0.532943	0.484417	0.238192	0.180433	0.302012	0.623684	0.794022	0.361514	0.541229	0.174351	0.329102	0.675078
random_background_700000_8	3.14568e-12	0.943414	0.66077	0.874645	0.865029	0.763109	0.943058	0.861127	1	0.655029	0.600855	0.34716	0.271566	0.427628	0.799839	0.980224	0.500327	0.708785	0.263414	0.460996	0.855289
random_background_700000_9	9.00453e-11	0.605345	0.375097	0.544903	0.783185	0.453291	0.706951	0.532943	0.655029	1	0.937119	0.730586	0.613381	0.844515	0.727067	0.561872	0.939774	0.819758	0.600005	0.889109	0.673861
random_background_700000_10	2.25978e-10	0.553478	0.336482	0.495831	0.724663	0.409411	0.650669	0.484417	0.600855	0.937119	1	0.813776	0.692776	0.929394	0.651319	0.495871	0.975306	0.740058	0.678816	0.974166	0.60088
random_background_7000000_1	2.81359e-26	0.302909	0.126828	0.248967	0.478624	0.177984	0.396787	0.238192	0.34716	0.730586	0.813776	1	0.708562	0.730943	0.10747	0.0319044	0.532476	0.18421	0.675831	0.634196	0.0758269
random_background_7000000_2	3.8355e-25	0.234572	0.0919025	0.189442	0.385724	0.131955	0.313764	0.180433	0.271566	0.613381	0.692776	0.708562	1	0.473096	0.047265	0.0117358	0.318166	0.0887736	0.96444	0.395472	0.0315936
random_background_7000000_3	2.47692e-27	0.376598	0.167462	0.314431	0.574033	0.230137	0.48396	0.302012	0.427628	0.844515	0.929394	0.730943	0.473096	1	0.206058	0.071861	0.779619	0.325556	0.446298	0.895312	0.15263
random_background_7000000_4	1.70112e-31	0.728166	0.399201	0.64102	0.980896	0.50918	0.874387	0.623684	0.799839	0.727067	0.651319	0.10747	0.047265	0.206058	1	0.591947	0.324332	0.778687	0.0426188	0.256896	0.86763
random_background_7000000_5	2.4212e-33	0.904404	0.538402	0.812275	0.83823	0.666296	0.94293	0.794022	0.980224	0.561872	0.495871	0.0319044	0.0117358	0.071861	0.591947	1	0.128105	0.414048	0.0103709	0.0949799	0.712088
random_background_7000000_6	3.036e-28	0.443918	0.207049	0.375231	0.65766	0.279814	0.561795	0.361514	0.500327	0.939774	0.975306	0.532476	0.318166	0.779619	0.324332	0.128105	1	0.481378	0.297284	0.882087	0.249434
random_background_7000000_7	1.54775e-30	0.640636	0.335832	0.557745	0.885855	0.435349	0.780624	0.541229	0.708785	0.819758	0.740058	0.18421	0.0887736	0.325556	0.778687	0.414048	0.481378	1	0.0808903	0.394089	0.654538
random_background_7000000_8	5.36109e-25	0.227262	0.0883427	0.183154	0.375477	0.127185	0.304734	0.174351	0.263414	0.600005	0.678816	0.675831	0.96444	0.446298	0.0426188	0.0103709	0.297284	0.0808903	1	0.371403	0.0283137
random_background_7000000_9	9.10658e-28	0.407407	0.18528	0.342139	0.612715	0.252629	0.519793	0.329102	0.460996	0.889109	0.974166	0.634196	0.395472	0.895312	0.256896	0.0949799	0.882087	0.394089	0.371403	1	0.193676
random_background_7000000_10	4.75251e-32	0.781948	0.440052	0.692794	0.962508	0.555956	0.930962	0.675078	0.855289	0.673861	0.60088	0.0758269	0.0315936	0.15263	0.86763	0.712088	0.249434	0.654538	0.0283137	0.193676	1
