# Supplementary material for: DysPIA: A Novel Dysregulated Pathway Identification Analysis Method
Source: Front Genet. 2021 Jul 5;12:647653. doi: 10.3389/fgene.2021.647653 (PMC8287415; doi:10.3389/fgene.2021.647653)
Supplement: Supplementary Table 3 — DysPIA results on p53 data with different backgrounds and permutations. [file Table_2.XLSX]

## Sheet: p53_combined_background_1000
	pathway	pval	padj	ES	NES	nMoreExtreme	size
232	Graft-versus-host disease	0.0002	0.0159244	-0.715848	-2.70045	0	38
105	Antigen processing and presentation	0.000201694	0.0159244	-0.521687	-2.4251	0	101
72	p53 signaling pathway	0.000202429	0.0159244	-0.423104	-1.83619	0	71
136	Regulation of actin cytoskeleton	0.00057971	0.0232329	0.247702	1.42048	2	571
46	Metabolism of xenobiotics by cytochrome P450	0.000616903	0.0232329	-0.263893	-1.45552	2	350
9	Steroid hormone biosynthesis	0.00061703	0.0232329	-0.268106	-1.46563	2	323
100	Tight junction	0.000764526	0.0232329	0.313969	1.60089	3	197
40	One carbon pool by folate	0.000787557	0.0232329	0.456967	1.83947	3	51
57	Rap1 signaling pathway	0.000980777	0.0257181	0.224447	1.33443	4	930
180	Morphine addiction	0.00136719	0.0322656	0.265575	1.44292	6	333
79	AMPK signaling pathway	0.00285773	0.0570403	-0.302806	-1.51752	13	159
197	Tuberculosis	0.00290035	0.0570403	-0.257783	-1.40181	13	310
153	Relaxin signaling pathway	0.00349786	0.0634997	0.245231	1.3652	17	409
85	Cellular senescence	0.00621375	0.0991454	-0.242113	-1.33963	29	362
19	Phenylalanine metabolism	0.00661853	0.0991454	-0.427522	-1.65819	32	43
119	Leukocyte transendothelial migration	0.00672172	0.0991454	0.282482	1.44139	34	199
4	Pentose and glucuronate interconversions	0.00978044	0.135776	0.42459	1.62499	48	41
98	Cell adhesion molecules (CAMs)	0.0119561	0.156758	0.373519	1.55148	60	60
33	Linoleic acid metabolism	0.0132114	0.164099	-0.338587	-1.50927	64	81
101	Gap junction	0.0177908	0.205067	0.28353	1.38648	90	147
6	Galactose metabolism	0.0182474	0.205067	-0.38378	-1.52856	90	48
208	Chemical carcinogenesis	0.0201681	0.208209	-0.245995	-1.30811	95	253
35	Glycosphingolipid biosynthesis - lacto and neolacto series	0.0202916	0.208209	0.3151	1.43187	102	95
205	Herpes simplex virus 1 infection	0.0215054	0.208976	0.240743	1.29767	111	306
170	Carbohydrate digestion and absorption	0.0221373	0.208976	-0.502334	-1.62556	109	21
20	Tryptophan metabolism	0.0240988	0.218743	-0.401638	-1.5263	120	39
73	SNARE interactions in vesicular transport	0.0257183	0.223922	-0.456514	-1.56331	127	26
67	Sphingolipid signaling pathway	0.026567	0.223922	-0.245645	-1.29454	127	232
66	Phosphatidylinositol signaling system	0.0289735	0.235784	-0.202853	-1.18777	139	680
234	Dilated cardiomyopathy (DCM)	0.0316541	0.249012	0.235433	1.26578	163	300
91	TGF-beta signaling pathway	0.034608	0.263468	0.253171	1.29796	180	204
218	Melanoma	0.0364372	0.268725	0.258942	1.30346	188	178
126	Retrograde endocannabinoid signaling	0.0409853	0.28898	-0.214856	-1.21003	197	434
229	PD-L1 expression and PD-1 checkpoint pathway in cancer	0.0424995	0.28898	0.256986	1.29299	218	179
97	ECM-receptor interaction	0.0428571	0.28898	0.215465	1.21164	221	456
48	Drug metabolism - other enzymes	0.0444095	0.291129	0.302488	1.35887	225	89
78	mTOR signaling pathway	0.0492928	0.312889	-0.237055	-1.24363	236	225
28	Inositol phosphate metabolism	0.0503804	0.312889	-0.219944	-1.21312	244	350
87	Vascular smooth muscle contraction	0.0553314	0.332309	0.237647	1.239	287	235
95	Osteoclast differentiation	0.0563235	0.332309	-0.218871	-1.20546	272	347
146	Thyroid hormone signaling pathway	0.0620415	0.357117	-0.224228	-1.2077	295	283
216	Thyroid cancer	0.0647927	0.364073	0.358417	1.38525	324	43
182	Bacterial invasion of epithelial cells	0.0741109	0.401827	0.300815	1.30968	372	77
194	Toxoplasmosis	0.075808	0.401827	0.265519	1.26356	386	125
142	Estrogen signaling pathway	0.0766196	0.401827	-0.218972	-1.18859	368	302
130	GABAergic synapse	0.0899029	0.461241	0.216809	1.17519	462	324
52	RNA transport	0.0954021	0.47904	-0.29815	-1.27831	470	67
143	Melanogenesis	0.0984515	0.484053	0.23258	1.1973	514	212
215	Prostate cancer	0.108424	0.51511	0.228664	1.1824	564	219
82	Longevity regulating pathway - multiple species	0.109269	0.51511	-0.247933	-1.21113	533	136
159	Non-alcoholic fatty liver disease (NAFLD)	0.111316	0.51511	-0.256418	-1.22155	542	117
144	Prolactin signaling pathway	0.117085	0.531387	-0.231119	-1.18137	563	186
127	Glutamatergic synapse	0.12	0.53434	0.212274	1.15061	617	324
36	Pyruvate metabolism	0.124848	0.538056	-0.260919	-1.21355	615	102
2	Citrate cycle (TCA cycle)	0.125394	0.538056	0.274755	1.23222	635	88
92	Axon guidance	0.130401	0.546912	0.210197	1.14061	669	328
151	Renin secretion	0.135183	0.546912	0.289351	1.23293	686	68
158	Insulin resistance	0.139272	0.546912	-0.230739	-1.16644	676	170
60	cAMP signaling pathway	0.142637	0.546912	0.187816	1.09755	739	724
196	Staphylococcus aureus infection	0.145067	0.546912	-0.373924	-1.28049	721	26
213	Endometrial cancer	0.148574	0.546912	0.281316	1.21119	749	73
59	cGMP-PKG signaling pathway	0.149347	0.546912	-0.208505	-1.13041	719	300
148	Oxytocin signaling pathway	0.158006	0.546912	0.212151	1.12922	823	277
186	Shigellosis	0.158174	0.546912	0.268322	1.19482	803	85
51	Platinum drug resistance	0.160063	0.546912	0.278574	1.19939	807	73
88	Wnt signaling pathway	0.160299	0.546912	-0.200242	-1.11142	771	375
115	B cell receptor signaling pathway	0.161204	0.546912	-0.243522	-1.16623	786	120
42	Folate biosynthesis	0.161803	0.546912	-0.304632	-1.21949	803	49
124	Synaptic vesicle cycle	0.16213	0.546912	-0.397437	-1.269	809	20
209	Proteoglycans in cancer	0.16222	0.546912	0.197975	1.1065	838	428
71	Oocyte meiosis	0.166807	0.549858	-0.211942	-1.12703	793	253
156	GnRH secretion	0.167753	0.549858	0.254177	1.17422	848	105
103	Complement and coagulation cascades	0.175935	0.568777	-0.267928	-1.17986	869	76
191	Leishmaniasis	0.182302	0.581397	-0.25188	-1.15974	889	97
187	Salmonella infection	0.185309	0.583104	0.241449	1.14901	945	125
202	Influenza A	0.195652	0.60033	0.228293	1.13058	998	161
172	Cholesterol metabolism	0.196561	0.60033	-0.391696	-1.23088	982	19
157	Type II diabetes mellitus	0.198414	0.60033	-0.250273	-1.14651	975	94
50	Endocrine resistance	0.206172	0.613827	0.211122	1.10432	1068	242
93	VEGF signaling pathway	0.208077	0.613827	-0.237446	-1.13117	1014	117
37	Glyoxylate and dicarboxylate metabolism	0.216517	0.62543	0.347448	1.19044	1087	26
203	Human T-cell leukemia virus 1 infection	0.21731	0.62543	-0.198906	-1.08777	1051	326
160	AGE-RAGE signaling pathway in diabetic complications	0.221244	0.628354	0.203965	1.08992	1155	284
131	Dopaminergic synapse	0.223651	0.628354	0.189002	1.07348	1164	504
139	GnRH signaling pathway	0.226781	0.629651	-0.221452	-1.10981	1110	159
10	Arginine biosynthesis	0.232637	0.638401	-0.310544	-1.1639	1158	37
69	Neuroactive ligand-receptor interaction	0.237705	0.644809	0.236467	1.11357	1217	117
45	Terpenoid backbone biosynthesis	0.249252	0.668449	0.3414	1.15667	1249	25
185	Pathogenic Escherichia coli infection	0.253118	0.67119	0.209876	1.08525	1318	219
231	Systemic lupus erythematosus	0.258617	0.671957	-0.37945	-1.16033	1312	17
214	Glioma	0.2624	0.671957	0.217226	1.08462	1348	170
8	Steroid biosynthesis	0.266947	0.671957	-0.365595	-1.14886	1334	19
228	Choline metabolism in cancer	0.269302	0.671957	-0.220519	-1.08834	1307	146
149	Glucagon signaling pathway	0.270136	0.671957	0.200597	1.06678	1411	275
116	Fc epsilon RI signaling pathway	0.270743	0.671957	-0.223954	-1.08833	1314	133
161	Cushing syndrome	0.274976	0.671957	0.195252	1.0598	1411	330
81	Longevity regulating pathway	0.278494	0.671957	-0.222741	-1.0866	1360	135
167	Salivary secretion	0.279033	0.671957	0.254706	1.09964	1407	74
80	Apoptosis	0.283726	0.676358	0.197833	1.05973	1467	292
108	RIG-I-like receptor signaling pathway	0.288473	0.676787	0.236288	1.08994	1463	104
207	Human immunodeficiency virus 1 infection	0.289642	0.676787	0.18804	1.04993	1495	423
168	Gastric acid secretion	0.307812	0.711774	0.226129	1.06906	1575	120
220	Chronic myeloid leukemia	0.31328	0.711774	-0.214853	-1.06305	1530	147
74	Mitophagy - animal	0.316339	0.711774	-0.290207	-1.08768	1575	37
15	Valine, leucine and isoleucine degradation	0.321239	0.711774	0.227959	1.06529	1637	112
54	PPAR signaling pathway	0.323778	0.711774	0.20699	1.05341	1682	195
230	Inflammatory bowel disease (IBD)	0.325403	0.711774	0.260812	1.07504	1654	58
17	Arginine and proline metabolism	0.326324	0.711774	-0.265348	-1.07306	1613	52
188	Pertussis	0.328743	0.711774	0.239812	1.06786	1670	85
64	HIF-1 signaling pathway	0.332568	0.713509	0.198734	1.04428	1737	248
122	Thermogenesis	0.336443	0.715321	0.219409	1.05755	1730	133
26	Glycosaminoglycan degradation	0.34985	0.73271	-0.328146	-1.07746	1743	22
56	ErbB signaling pathway	0.355409	0.73271	-0.207582	-1.04216	1727	162
32	Arachidonic acid metabolism	0.357364	0.73271	0.192704	1.03226	1848	292
94	Apelin signaling pathway	0.3575	0.73271	0.181398	1.0246	1858	476
118	TNF signaling pathway	0.362083	0.73271	-0.215541	-1.0398	1758	127
219	Bladder cancer	0.365854	0.73271	0.280576	1.05507	1829	38
30	Glycerophospholipid metabolism	0.366355	0.73271	-0.2023	-1.03283	1763	185
104	Platelet activation	0.371143	0.734971	-0.189144	-1.02665	1779	304
24	N-Glycan biosynthesis	0.379366	0.734971	0.284585	1.04667	1878	35
163	Maturity onset diabetes of the young	0.383147	0.734971	0.343959	1.05041	1886	17
132	Long-term depression	0.384375	0.734971	0.215292	1.03172	1967	130
12	Alanine, aspartate and glutamate metabolism	0.391227	0.734971	0.244521	1.03514	1988	66
107	NOD-like receptor signaling pathway	0.393916	0.734971	0.203137	1.02383	2032	181
99	Adherens junction	0.39401	0.734971	0.217288	1.02674	2025	119
76	Protein processing in endoplasmic reticulum	0.395005	0.734971	-0.31276	-1.04094	1976	23
102	Signaling pathways regulating pluripotency of stem cells	0.395514	0.734971	0.193284	1.01889	2062	256
109	Cytosolic DNA-sensing pathway	0.401077	0.739486	0.260813	1.02825	2010	47
129	Serotonergic synapse	0.406532	0.743733	0.195081	1.01708	2115	235
31	Ether lipid metabolism	0.415129	0.753619	-0.241527	-1.02082	2024	64
114	T cell receptor signaling pathway	0.428929	0.764012	-0.192997	-1.00831	2054	219
1	Glycolysis / Gluconeogenesis	0.430958	0.764012	0.194766	1.00756	2243	220
165	Endocrine and other factor-regulated calcium reabsorption	0.434134	0.764012	-0.246228	-1.00643	2151	54
128	Cholinergic synapse	0.437474	0.764012	-0.183977	-1.00573	2126	323
61	Cytokine-cytokine receptor interaction	0.441851	0.764012	0.19222	1.00545	2290	242
75	Autophagy - animal	0.444531	0.764012	0.201915	1.00284	2287	163
106	Toll-like receptor signaling pathway	0.446623	0.764012	0.201	1.00223	2300	168
16	Lysine degradation	0.449074	0.764012	-0.290679	-1.00435	2230	27
25	Amino sugar and nucleotide sugar metabolism	0.44999	0.764012	-0.250683	-1.00353	2235	49
18	Tyrosine metabolism	0.455167	0.767282	0.20645	0.999287	2329	138
166	Vasopressin-regulated water reabsorption	0.466083	0.77772	0.252501	0.99117	2342	46
147	Adipocytokine signaling pathway	0.46795	0.77772	-0.202486	-0.991726	2284	138
223	Non-small cell lung cancer	0.486272	0.801395	-0.20883	-0.984679	2390	110
235	Viral myocarditis	0.491102	0.801395	0.308913	0.976505	2455	19
176	Huntington disease	0.492383	0.801395	-0.242388	-0.974865	2423	51
3	Pentose phosphate pathway	0.500493	0.809015	0.220434	0.975634	2539	83
65	FoxO signaling pathway	0.508153	0.812968	-0.211888	-0.973856	2492	96
53	mRNA surveillance pathway	0.509828	0.812968	-0.248823	-0.965091	2541	43
41	Nicotinate and nicotinamide metabolism	0.519386	0.817479	0.307183	0.952983	2571	18
141	Progesterone-mediated oocyte maturation	0.519584	0.817479	-0.205563	-0.970442	2546	111
181	Alcoholism	0.526882	0.821187	0.197939	0.967935	2694	147
177	Prion diseases	0.52908	0.821187	-0.293881	-0.951002	2628	21
49	EGFR tyrosine kinase inhibitor resistance	0.535468	0.821187	0.188673	0.97027	2792	210
89	Notch signaling pathway	0.53869	0.821187	0.23292	0.952152	2721	56
226	Gastric cancer	0.539339	0.821187	0.182746	0.971497	2837	272
13	Glycine, serine and threonine metabolism	0.546009	0.826013	-0.2129	-0.955963	2687	84
184	Epithelial cell signaling in Helicobacter pylori infection	0.553196	0.830157	-0.240862	-0.941291	2786	44
113	Th17 cell differentiation	0.555783	0.830157	-0.192716	-0.963437	2714	157
145	Thyroid hormone synthesis	0.560677	0.832199	0.201371	0.951528	2882	119
233	Hypertrophic cardiomyopathy (HCM)	0.585834	0.858426	-0.255996	-0.918224	2927	31
224	Breast cancer	0.585863	0.858426	-0.177357	-0.960958	2817	299
227	Central carbon metabolism in cancer	0.590371	0.858426	0.203599	0.936018	2991	102
178	Cocaine addiction	0.592896	0.858426	0.220625	0.928195	3037	64
22	Glutathione metabolism	0.59689	0.858939	-0.190812	-0.944102	2916	147
47	Drug metabolism - cytochrome P450	0.605445	0.86597	0.183327	0.946201	3157	215
83	Apoptosis - multiple species	0.615446	0.874971	-0.249088	-0.900917	3083	32
137	Insulin signaling pathway	0.619854	0.875961	0.176817	0.949485	3221	296
155	Parathyroid hormone synthesis, secretion and action	0.62452	0.877302	0.183354	0.942254	3254	209
84	Necroptosis	0.63513	0.88255	0.183396	0.935115	3322	197
14	Cysteine and methionine metabolism	0.635735	0.88255	0.2143	0.90864	3219	67
171	Bile secretion	0.641381	0.88518	-0.234369	-0.894027	3195	40
44	Porphyrin and chlorophyll metabolism	0.646379	0.886892	-0.222785	-0.894033	3185	50
200	Measles	0.651127	0.888243	0.179845	0.932055	3379	223
211	Renal cell carcinoma	0.659553	0.894566	-0.202476	-0.902544	3244	81
63	NF-kappa B signaling pathway	0.665818	0.897903	0.191282	0.910277	3398	125
21	beta-Alanine metabolism	0.669636	0.897921	-0.195405	-0.903588	3307	98
7	Fatty acid degradation	0.674162	0.898119	0.180042	0.921029	3537	201
198	Hepatitis C	0.679751	0.898119	-0.180743	-0.922771	3272	185
38	Propanoate metabolism	0.687525	0.898119	0.213146	0.881342	3482	59
236	Fluid shear stress and atherosclerosis	0.688657	0.898119	0.169332	0.931453	3569	364
162	Growth hormone synthesis, secretion and action	0.69043	0.898119	0.171843	0.928862	3563	316
175	Amyotrophic lateral sclerosis (ALS)	0.698117	0.898119	-0.223625	-0.858097	3484	41
39	Butanoate metabolism	0.698334	0.898119	0.241565	0.844563	3520	28
121	Circadian entrainment	0.700228	0.898119	-0.165808	-0.935192	3372	438
195	Amoebiasis	0.721829	0.916643	-0.208363	-0.855247	3567	55
133	Olfactory transduction	0.722439	0.916643	0.18756	0.888662	3708	121
225	Hepatocellular carcinoma	0.726659	0.917067	0.167297	0.927333	3766	388
210	Colorectal cancer	0.735926	0.923822	-0.185342	-0.882103	3594	116
27	Glycerolipid metabolism	0.74153	0.925931	0.178538	0.896256	3829	175
77	Endocytosis	0.75401	0.927884	0.176774	0.891996	3901	183
125	Neurotrophin signaling pathway	0.763317	0.927884	-0.169028	-0.903418	3653	263
90	Hedgehog signaling pathway	0.765447	0.927884	0.197967	0.843545	3889	68
43	Retinol metabolism	0.765781	0.927884	0.171334	0.895402	3978	239
206	Epstein-Barr virus infection	0.775523	0.927884	-0.165067	-0.906632	3744	338
190	Yersinia infection	0.783107	0.927884	-0.170111	-0.889386	3754	220
154	Cortisol synthesis and secretion	0.78466	0.927884	-0.179329	-0.864688	3825	126
217	Basal cell carcinoma	0.785686	0.927884	0.184092	0.85666	3984	109
70	Cell cycle	0.786911	0.927884	0.1656	0.906255	4039	353
221	Acute myeloid leukemia	0.788315	0.927884	0.17884	0.859188	4047	131
29	Glycosylphosphatidylinositol (GPI)-anchor biosynthesis	0.796866	0.927884	-0.228582	-0.782769	3965	26
117	Fc gamma R-mediated phagocytosis	0.797339	0.927884	-0.168404	-0.882723	3835	223
173	Alzheimer disease	0.79996	0.927884	-0.198113	-0.816718	3958	56
169	Pancreatic secretion	0.800435	0.927884	0.20109	0.811238	4046	52
34	Sphingolipid metabolism	0.802069	0.927884	0.205169	0.805375	4031	46
179	Amphetamine addiction	0.814306	0.937445	-0.17288	-0.858258	3972	150
120	Circadian rhythm	0.833672	0.955081	-0.18906	-0.8068	4099	66
164	Aldosterone-regulated sodium reabsorption	0.844044	0.960018	0.213686	0.751226	4215	29
201	Human cytomegalovirus infection	0.848023	0.960018	0.15723	0.903267	4396	582
150	Regulation of lipolysis in adipocytes	0.850935	0.960018	0.175714	0.824726	4366	114
86	Adrenergic signaling in cardiomyocytes	0.855989	0.960018	0.157571	0.894424	4451	502
58	Calcium signaling pathway	0.858321	0.960018	-0.158392	-0.885511	4161	400
123	Long-term potentiation	0.866883	0.964576	0.163133	0.855537	4538	244
68	Phospholipase D signaling pathway	0.875725	0.964576	0.15912	0.876492	4530	369
174	Parkinson disease	0.879062	0.964576	-0.226893	-0.69382	4462	17
189	Legionellosis	0.88219	0.964576	0.206074	0.72048	4447	28
110	C-type lectin receptor signaling pathway	0.882832	0.964576	-0.1633	-0.840724	4226	196
212	Pancreatic cancer	0.887551	0.965263	0.169202	0.809279	4569	128
62	Viral protein interaction with cytokine and cytokine receptor	0.892233	0.965903	-0.17928	-0.765066	4387	66
96	Hippo signaling pathway	0.900798	0.969209	0.15753	0.861241	4630	348
112	Th1 and Th2 cell differentiation	0.91164	0.969209	0.161989	0.812931	4714	174
5	Fructose and mannose metabolism	0.91555	0.969209	-0.169184	-0.776963	4509	95
193	African trypanosomiasis	0.918215	0.969209	0.212636	0.659665	4546	18
192	Chagas disease (American trypanosomiasis)	0.919511	0.969209	0.161083	0.806367	4740	172
199	Hepatitis B	0.92455	0.969209	0.156426	0.836854	4827	288
138	Insulin secretion	0.929158	0.969209	-0.163269	-0.774161	4524	114
152	Aldosterone synthesis and secretion	0.930963	0.969209	-0.155516	-0.824995	4476	246
23	Starch and sucrose metabolism	0.932247	0.969209	0.171253	0.740927	4691	75
134	Phototransduction	0.941423	0.974219	0.179007	0.673133	4708	38
183	Vibrio cholerae infection	0.952239	0.974219	0.186196	0.637952	4784	26
135	Inflammatory mediator regulation of TRP channels	0.956798	0.974219	-0.154736	-0.769805	4672	152
204	Kaposi sarcoma-associated herpesvirus infection	0.961538	0.974219	0.151641	0.812298	4974	292
111	Natural killer cell mediated cytotoxicity	0.96162	0.974219	0.152064	0.796555	5010	243
140	Ovarian steroidogenesis	0.961835	0.974219	0.161296	0.701124	4863	76
55	Fanconi anemia pathway	0.981426	0.989814	-0.162329	-0.573065	4913	29
222	Small cell lung cancer	0.990981	0.995198	0.142964	0.748226	5163	241
11	Pyrimidine metabolism	0.996324	0.996324	0.136715	0.685126	5149	173

## Sheet: p53_combined_background_10000
	pathway	pval	padj	ES	NES	nMoreExtreme	size
232	Graft-versus-host disease	0.000195274	0.018816	-0.715848	-2.7081	0	38
105	Antigen processing and presentation	0.00019996	0.018816	-0.521687	-2.42363	0	101
57	Rap1 signaling pathway	0.000381534	0.018816	0.224447	1.33649	1	930
136	Regulation of actin cytoskeleton	0.000387747	0.018816	0.247702	1.41899	1	571
72	p53 signaling pathway	0.000398645	0.018816	-0.423104	-1.83326	1	71
100	Tight junction	0.000592183	0.0232925	0.313969	1.60489	2	197
9	Steroid hormone biosynthesis	0.000817494	0.026867	-0.268106	-1.45795	3	323
40	One carbon pool by folate	0.00100381	0.026867	0.456967	1.84022	4	51
46	Metabolism of xenobiotics by cytochrome P450	0.00102459	0.026867	-0.263893	-1.45116	4	350
180	Morphine addiction	0.00253461	0.0598167	0.265575	1.44585	12	333
79	AMPK signaling pathway	0.00425101	0.0864639	-0.302806	-1.51028	20	159
197	Tuberculosis	0.00464646	0.0864639	-0.257783	-1.39771	22	310
119	Leukocyte transendothelial migration	0.00533702	0.0864639	0.282482	1.44476	26	199
153	Relaxin signaling pathway	0.00537841	0.0864639	0.245231	1.36405	27	409
19	Phenylalanine metabolism	0.00549558	0.0864639	-0.427522	-1.66285	27	43
85	Cellular senescence	0.00820176	0.120976	-0.242113	-1.33637	39	362
4	Pentose and glucuronate interconversions	0.00913891	0.12687	0.42459	1.63186	44	41
33	Linoleic acid metabolism	0.0105431	0.138231	-0.338587	-1.50546	52	81
98	Cell adhesion molecules (CAMs)	0.0122564	0.152237	0.373519	1.55816	60	60
6	Galactose metabolism	0.0162441	0.19168	-0.38378	-1.52742	81	48
170	Carbohydrate digestion and absorption	0.0178536	0.20064	-0.502334	-1.62282	89	21
101	Gap junction	0.0195198	0.204697	0.28353	1.3911	99	147
73	SNARE interactions in vesicular transport	0.0205238	0.204697	-0.456514	-1.56645	104	26
35	Glycosphingolipid biosynthesis - lacto and neolacto series	0.0208167	0.204697	0.3151	1.43191	103	95
205	Herpes simplex virus 1 infection	0.0240726	0.227245	0.240743	1.29764	121	306
20	Tryptophan metabolism	0.0261821	0.234794	-0.401638	-1.52896	133	39
208	Chemical carcinogenesis	0.026862	0.234794	-0.245995	-1.30059	131	253
67	Sphingolipid signaling pathway	0.0325779	0.261626	-0.245645	-1.28508	160	232
234	Dilated cardiomyopathy (DCM)	0.0330254	0.261626	0.235433	1.26759	167	300
66	Phosphatidylinositol signaling system	0.0332576	0.261626	-0.202853	-1.18537	160	680
91	TGF-beta signaling pathway	0.0376692	0.286772	0.253171	1.29974	191	204
218	Melanoma	0.0410176	0.299767	0.258942	1.30278	207	178
97	ECM-receptor interaction	0.0425987	0.299767	0.215465	1.21148	218	456
229	PD-L1 expression and PD-1 checkpoint pathway in cancer	0.0431867	0.299767	0.256986	1.29406	218	179
126	Retrograde endocannabinoid signaling	0.0450693	0.303896	-0.214856	-1.20714	217	434
48	Drug metabolism - other enzymes	0.0476286	0.312232	0.302488	1.35682	236	89
87	Vascular smooth muscle contraction	0.0563492	0.352524	0.237647	1.24138	283	235
28	Inositol phosphate metabolism	0.0567623	0.352524	-0.219944	-1.20948	276	350
216	Thyroid cancer	0.0617485	0.368814	0.358417	1.3872	302	43
78	mTOR signaling pathway	0.063194	0.368814	-0.237055	-1.23565	312	225
95	Osteoclast differentiation	0.0640737	0.368814	-0.218871	-1.20232	312	347
182	Bacterial invasion of epithelial cells	0.0695112	0.390294	0.300815	1.31473	346	77
146	Thyroid hormone signaling pathway	0.0721066	0.390294	-0.224228	-1.20212	356	283
194	Toxoplasmosis	0.0727667	0.390294	0.265519	1.26859	368	125
142	Estrogen signaling pathway	0.0872046	0.450884	-0.218972	-1.18239	427	302
130	GABAergic synapse	0.0878841	0.450884	0.216809	1.17668	448	324
143	Melanogenesis	0.095106	0.477554	0.23258	1.19964	479	212
52	RNA transport	0.0983017	0.483317	-0.29815	-1.27331	491	67
215	Prostate cancer	0.103107	0.496597	0.228664	1.18584	520	219
159	Non-alcoholic fatty liver disease (NAFLD)	0.109176	0.50722	-0.256418	-1.21712	538	117
82	Longevity regulating pathway - multiple species	0.109611	0.50722	-0.247933	-1.20825	543	136
127	Glutamatergic synapse	0.1147	0.520559	0.212274	1.15206	585	324
2	Citrate cycle (TCA cycle)	0.120448	0.526923	0.274755	1.23229	601	88
144	Prolactin signaling pathway	0.120585	0.526923	-0.231119	-1.17537	593	186
92	Axon guidance	0.125122	0.526923	0.210197	1.14203	639	328
36	Pyruvate metabolism	0.126024	0.526923	-0.260919	-1.21402	630	102
151	Renin secretion	0.127265	0.526923	0.289351	1.23599	631	68
60	cAMP signaling pathway	0.134128	0.545761	0.187816	1.09901	697	724
213	Endometrial cancer	0.138406	0.553625	0.281316	1.21768	692	73
196	Staphylococcus aureus infection	0.145817	0.557378	-0.373924	-1.28306	745	26
148	Oxytocin signaling pathway	0.147965	0.557378	0.212151	1.13133	748	277
158	Insulin resistance	0.147998	0.557378	-0.230739	-1.15928	727	170
51	Platinum drug resistance	0.148792	0.557378	0.278574	1.20582	744	73
186	Shigellosis	0.15428	0.566873	0.268322	1.19423	765	85
124	Synaptic vesicle cycle	0.156971	0.566873	-0.397437	-1.26862	795	20
156	GnRH secretion	0.161022	0.566873	0.254177	1.17802	812	105
42	Folate biosynthesis	0.163712	0.566873	-0.304632	-1.21732	821	49
59	cGMP-PKG signaling pathway	0.163988	0.566873	-0.208505	-1.1253	805	300
209	Proteoglycans in cancer	0.165738	0.566873	0.197975	1.10641	862	428
115	B cell receptor signaling pathway	0.169271	0.570113	-0.243522	-1.16057	833	120
88	Wnt signaling pathway	0.171517	0.570113	-0.200242	-1.10904	830	375
187	Salmonella infection	0.181029	0.586181	0.241449	1.15359	917	125
71	Oocyte meiosis	0.181319	0.586181	-0.211942	-1.12055	890	253
103	Complement and coagulation cascades	0.184326	0.58657	-0.267928	-1.17505	921	76
202	Influenza A	0.186995	0.58657	0.228293	1.13229	948	161
172	Cholesterol metabolism	0.188895	0.58657	-0.391696	-1.23314	955	19
191	Leishmaniasis	0.193937	0.594404	-0.25188	-1.15963	965	97
50	Endocrine resistance	0.203851	0.616779	0.211122	1.10686	1026	242
157	Type II diabetes mellitus	0.210694	0.618394	-0.250273	-1.14666	1055	94
93	VEGF signaling pathway	0.21268	0.618394	-0.237446	-1.12706	1049	117
37	Glyoxylate and dicarboxylate metabolism	0.2149	0.618394	0.347448	1.19295	1049	26
131	Dopaminergic synapse	0.215018	0.618394	0.189002	1.07198	1110	504
160	AGE-RAGE signaling pathway in diabetic complications	0.217486	0.618394	0.203965	1.09099	1096	284
10	Arginine biosynthesis	0.226934	0.634646	-0.310544	-1.16467	1155	37
139	GnRH signaling pathway	0.229352	0.634646	-0.221452	-1.10451	1132	159
203	Human T-cell leukemia virus 1 infection	0.232582	0.634646	-0.198906	-1.08268	1134	326
69	Neuroactive ligand-receptor interaction	0.233959	0.634646	0.236467	1.11623	1184	117
185	Pathogenic Escherichia coli infection	0.243024	0.651746	0.209876	1.08841	1227	219
45	Terpenoid backbone biosynthesis	0.251377	0.65448	0.3414	1.16248	1231	25
214	Glioma	0.259886	0.65448	0.217226	1.08668	1320	170
231	Systemic lupus erythematosus	0.264729	0.65448	-0.37945	-1.15698	1338	17
149	Glucagon signaling pathway	0.265399	0.65448	0.200597	1.06822	1339	275
8	Steroid biosynthesis	0.266548	0.65448	-0.365595	-1.15097	1348	19
116	Fc epsilon RI signaling pathway	0.267069	0.65448	-0.223954	-1.08643	1325	133
167	Salivary secretion	0.269876	0.65448	0.254706	1.1065	1350	74
228	Choline metabolism in cancer	0.270932	0.65448	-0.220519	-1.08296	1316	146
81	Longevity regulating pathway	0.272362	0.65448	-0.222741	-1.08417	1354	135
161	Cushing syndrome	0.274146	0.65448	0.195252	1.06201	1404	330
108	RIG-I-like receptor signaling pathway	0.274549	0.65448	0.236288	1.09295	1383	104
80	Apoptosis	0.277537	0.654988	0.197833	1.06257	1410	292
207	Human immunodeficiency virus 1 infection	0.287053	0.670738	0.18804	1.05048	1500	423
168	Gastric acid secretion	0.299704	0.693434	0.226129	1.07294	1520	120
15	Valine, leucine and isoleucine degradation	0.314201	0.704503	0.227959	1.06856	1581	112
74	Mitophagy - animal	0.314488	0.704503	-0.290207	-1.0884	1601	37
54	PPAR signaling pathway	0.315717	0.704503	0.20699	1.05723	1606	195
230	Inflammatory bowel disease (IBD)	0.317409	0.704503	0.260812	1.07809	1567	58
220	Chronic myeloid leukemia	0.320967	0.704503	-0.214853	-1.05647	1565	147
64	HIF-1 signaling pathway	0.324842	0.704503	0.198734	1.04557	1644	248
188	Pertussis	0.328298	0.704503	0.239812	1.06734	1629	85
122	Thermogenesis	0.32837	0.704503	0.219409	1.05829	1653	133
17	Arginine and proline metabolism	0.333201	0.708428	-0.265348	-1.07675	1681	52
32	Arachidonic acid metabolism	0.349331	0.728239	0.192704	1.03502	1775	292
26	Glycosaminoglycan degradation	0.351224	0.728239	-0.328146	-1.07591	1792	22
56	ErbB signaling pathway	0.356159	0.728239	-0.207582	-1.03743	1757	162
219	Bladder cancer	0.358123	0.728239	0.280576	1.05881	1747	38
94	Apelin signaling pathway	0.359876	0.728239	0.181398	1.02403	1861	476
118	TNF signaling pathway	0.365173	0.728239	-0.215541	-1.03659	1792	127
24	N-Glycan biosynthesis	0.368003	0.728239	0.284585	1.05426	1807	35
132	Long-term depression	0.370882	0.728239	0.215292	1.03512	1879	130
30	Glycerophospholipid metabolism	0.380643	0.728239	-0.2023	-1.02791	1871	185
12	Alanine, aspartate and glutamate metabolism	0.38079	0.728239	0.244521	1.03843	1898	66
99	Adherens junction	0.381636	0.728239	0.217288	1.02989	1940	119
104	Platelet activation	0.383195	0.728239	-0.189144	-1.02271	1887	304
102	Signaling pathways regulating pluripotency of stem cells	0.38519	0.728239	0.193284	1.02143	1960	256
163	Maturity onset diabetes of the young	0.38572	0.728239	0.343959	1.05532	1906	17
76	Protein processing in endoplasmic reticulum	0.393327	0.733199	-0.31276	-1.037	2003	23
107	NOD-like receptor signaling pathway	0.394561	0.733199	0.203137	1.0247	2001	181
129	Serotonergic synapse	0.398611	0.734939	0.195081	1.01904	2008	235
109	Cytosolic DNA-sensing pathway	0.404268	0.739591	0.260813	1.03129	2007	47
31	Ether lipid metabolism	0.407767	0.740254	-0.241527	-1.02359	2057	64
1	Glycolysis / Gluconeogenesis	0.418319	0.753612	0.194766	1.00999	2109	220
61	Cytokine-cytokine receptor interaction	0.425169	0.759765	0.19222	1.00776	2141	242
106	Toll-like receptor signaling pathway	0.438305	0.759765	0.201	1.00541	2244	168
16	Lysine degradation	0.438986	0.759765	-0.290679	-1.00829	2251	27
18	Tyrosine metabolism	0.440778	0.759765	0.20645	1.00343	2243	138
75	Autophagy - animal	0.44311	0.759765	0.201915	1.0038	2250	163
114	T cell receptor signaling pathway	0.445949	0.759765	-0.192997	-1.0017	2206	219
128	Cholinergic synapse	0.447374	0.759765	-0.183977	-1.00046	2188	323
165	Endocrine and other factor-regulated calcium reabsorption	0.447489	0.759765	-0.246228	-1.00602	2253	54
25	Amino sugar and nucleotide sugar metabolism	0.455487	0.767821	-0.250683	-1.00173	2286	49
166	Vasopressin-regulated water reabsorption	0.465676	0.77943	0.252501	0.994892	2319	46
147	Adipocytokine signaling pathway	0.48483	0.803297	-0.202486	-0.987501	2380	138
235	Viral myocarditis	0.486744	0.803297	0.308913	0.977462	2404	19
223	Non-small cell lung cancer	0.494463	0.809093	-0.20883	-0.98316	2455	110
176	Huntington disease	0.497112	0.809093	-0.242388	-0.976751	2495	51
3	Pentose phosphate pathway	0.502919	0.81207	0.220434	0.976881	2497	83
65	FoxO signaling pathway	0.505823	0.81207	-0.211888	-0.973314	2518	96
41	Nicotinate and nicotinamide metabolism	0.513968	0.815001	0.307183	0.956466	2538	18
53	mRNA surveillance pathway	0.514818	0.815001	-0.248823	-0.967801	2622	43
181	Alcoholism	0.522155	0.815001	0.197939	0.971157	2674	147
141	Progesterone-mediated oocyte maturation	0.524464	0.815001	-0.205563	-0.968359	2593	111
49	EGFR tyrosine kinase inhibitor resistance	0.524916	0.815001	0.188673	0.971765	2643	210
89	Notch signaling pathway	0.531945	0.818066	0.23292	0.954603	2630	56
177	Prion diseases	0.533823	0.818066	-0.293881	-0.949402	2690	21
226	Gastric cancer	0.538763	0.820311	0.182746	0.972759	2744	272
13	Glycine, serine and threonine metabolism	0.544495	0.823724	-0.2129	-0.954744	2734	84
113	Th17 cell differentiation	0.559277	0.84019	-0.192716	-0.958929	2754	157
145	Thyroid hormone synthesis	0.56567	0.84019	0.201371	0.954445	2876	119
184	Epithelial cell signaling in Helicobacter pylori infection	0.56606	0.84019	-0.240862	-0.94103	2861	44
233	Hypertrophic cardiomyopathy (HCM)	0.582381	0.857316	-0.255996	-0.922965	3007	31
178	Cocaine addiction	0.584864	0.857316	0.220625	0.930649	2897	64
47	Drug metabolism - cytochrome P450	0.594846	0.859145	0.183327	0.947573	3000	215
227	Central carbon metabolism in cancer	0.595395	0.859145	0.203599	0.936405	2973	102
224	Breast cancer	0.597033	0.859145	-0.177357	-0.956953	2937	299
22	Glutathione metabolism	0.603402	0.862736	-0.190812	-0.938257	2943	147
137	Insulin signaling pathway	0.61002	0.862736	0.176817	0.950811	3104	296
155	Parathyroid hormone synthesis, secretion and action	0.610495	0.862736	0.183354	0.944079	3082	209
83	Apoptosis - multiple species	0.617958	0.868084	-0.249088	-0.90329	3158	32
84	Necroptosis	0.623174	0.870231	0.183396	0.937449	3156	197
14	Cysteine and methionine metabolism	0.628977	0.873169	0.2143	0.913358	3142	67
171	Bile secretion	0.640236	0.8836	-0.234369	-0.896555	3261	40
44	Porphyrin and chlorophyll metabolism	0.648568	0.889896	-0.222785	-0.89425	3260	50
200	Measles	0.654691	0.892871	0.179845	0.933041	3279	223
211	Renal cell carcinoma	0.665407	0.892871	-0.202476	-0.900272	3344	81
63	NF-kappa B signaling pathway	0.666338	0.892871	0.191282	0.913906	3378	125
38	Propanoate metabolism	0.671831	0.892871	0.213146	0.88612	3338	59
7	Fatty acid degradation	0.673353	0.892871	0.180042	0.922553	3423	201
21	beta-Alanine metabolism	0.673437	0.892871	-0.195405	-0.900892	3348	98
198	Hepatitis C	0.679341	0.895668	-0.180743	-0.918375	3340	185
162	Growth hormone synthesis, secretion and action	0.68847	0.90266	0.171843	0.930961	3504	316
236	Fluid shear stress and atherosclerosis	0.698929	0.908283	0.169332	0.930759	3588	364
39	Butanoate metabolism	0.703492	0.908283	0.241565	0.846808	3444	28
121	Circadian entrainment	0.707816	0.908283	-0.165808	-0.932757	3422	438
175	Amyotrophic lateral sclerosis (ALS)	0.708153	0.908283	-0.223625	-0.858321	3595	41
133	Olfactory transduction	0.719125	0.916004	0.18756	0.890714	3650	121
225	Hepatocellular carcinoma	0.725388	0.916004	0.167297	0.92524	3742	388
195	Amoebiasis	0.72854	0.916004	-0.208363	-0.854299	3657	55
27	Glycerolipid metabolism	0.729698	0.916004	0.178538	0.896773	3719	175
210	Colorectal cancer	0.737384	0.920755	-0.185342	-0.879499	3652	116
77	Endocytosis	0.743145	0.923064	0.176774	0.893033	3766	183
43	Retinol metabolism	0.763607	0.931376	0.171334	0.896904	3843	239
90	Hedgehog signaling pathway	0.765606	0.931376	0.197967	0.845636	3801	68
125	Neurotrophin signaling pathway	0.766205	0.931376	-0.169028	-0.897525	3758	263
217	Basal cell carcinoma	0.776986	0.931376	0.184092	0.859517	3922	109
70	Cell cycle	0.777001	0.931376	0.1656	0.907958	3999	353
206	Epstein-Barr virus infection	0.781751	0.931376	-0.165067	-0.903011	3803	338
221	Acute myeloid leukemia	0.787525	0.931376	0.17884	0.861128	3976	131
190	Yersinia infection	0.792255	0.931376	-0.170111	-0.884058	3927	220
34	Sphingolipid metabolism	0.793456	0.931376	0.205169	0.808399	3952	46
154	Cortisol synthesis and secretion	0.795049	0.931376	-0.179329	-0.861725	3917	126
173	Alzheimer disease	0.798062	0.931376	-0.198113	-0.816935	4034	56
29	Glycosylphosphatidylinositol (GPI)-anchor biosynthesis	0.80258	0.931376	-0.228582	-0.784341	4105	26
169	Pancreatic secretion	0.803391	0.931376	0.20109	0.811786	3979	52
117	Fc gamma R-mediated phagocytosis	0.805088	0.931376	-0.168404	-0.877881	4018	223
179	Amphetamine addiction	0.830713	0.955412	-0.17288	-0.853239	4067	150
120	Circadian rhythm	0.834297	0.955412	-0.18906	-0.805026	4183	66
164	Aldosterone-regulated sodium reabsorption	0.838009	0.955412	0.213686	0.755656	4091	29
150	Regulation of lipolysis in adipocytes	0.847299	0.961359	0.175714	0.826125	4266	114
201	Human cytomegalovirus infection	0.856171	0.965217	0.15723	0.902516	4404	582
86	Adrenergic signaling in cardiomyocytes	0.864734	0.965217	0.157571	0.893656	4474	502
58	Calcium signaling pathway	0.865264	0.965217	-0.158392	-0.881557	4154	400
123	Long-term potentiation	0.868379	0.965217	0.163133	0.856766	4393	244
68	Phospholipase D signaling pathway	0.871149	0.965217	0.15912	0.876381	4495	369
189	Legionellosis	0.875638	0.965657	0.206074	0.722395	4287	28
212	Pancreatic cancer	0.881229	0.967303	0.169202	0.811472	4473	128
174	Parkinson disease	0.886319	0.967918	-0.226893	-0.69182	4482	17
62	Viral protein interaction with cytokine and cytokine receptor	0.891924	0.967918	-0.17928	-0.763384	4472	66
110	C-type lectin receptor signaling pathway	0.894094	0.967918	-0.1633	-0.835576	4389	196
96	Hippo signaling pathway	0.898494	0.96824	0.15753	0.861548	4593	348
112	Th1 and Th2 cell differentiation	0.909875	0.970687	0.161989	0.813119	4643	174
193	African trypanosomiasis	0.911741	0.970687	0.212636	0.662077	4503	18
5	Fructose and mannose metabolism	0.913104	0.970687	-0.169184	-0.775742	4570	95
23	Starch and sucrose metabolism	0.920199	0.970886	0.171253	0.746148	4623	75
199	Hepatitis B	0.922697	0.970886	0.156426	0.838606	4666	288
192	Chagas disease (American trypanosomiasis)	0.925633	0.970886	0.161083	0.805653	4679	172
152	Aldosterone synthesis and secretion	0.933009	0.971189	-0.155516	-0.819857	4595	246
138	Insulin secretion	0.934152	0.971189	-0.163269	-0.772241	4638	114
134	Phototransduction	0.945298	0.975713	0.179007	0.675519	4613	38
183	Vibrio cholerae infection	0.951494	0.975713	0.186196	0.639297	4648	26
204	Kaposi sarcoma-associated herpesvirus infection	0.958891	0.975713	0.151641	0.814468	4874	292
111	Natural killer cell mediated cytotoxicity	0.959652	0.975713	0.152064	0.798077	4851	243
140	Ovarian steroidogenesis	0.9614	0.975713	0.161296	0.703414	4806	76
135	Inflammatory mediator regulation of TRP channels	0.96331	0.975713	-0.154736	-0.765469	4725	152
55	Fanconi anemia pathway	0.981442	0.98983	-0.162329	-0.573528	5023	29
222	Small cell lung cancer	0.988455	0.992662	0.142964	0.748678	4965	241
11	Pyrimidine metabolism	0.99823	0.99823	0.136715	0.685144	5074	173

## Sheet: p53_combined_background_100000
	pathway	pval	padj	DysPS	NDysPS	nMoreExtreme	size
232	Graft-versus-host disease	2.00835e-05	0.00238615	-0.715848	-2.7142	0	38
105	Antigen processing and presentation	2.02216e-05	0.00238615	-0.521687	-2.41448	0	101
136	Regulation of actin cytoskeleton	0.000173876	0.0136783	0.247702	1.42173	8	571
72	p53 signaling pathway	0.000342625	0.0187612	-0.423104	-1.83358	16	71
100	Tight junction	0.000449728	0.0187612	0.313969	1.60457	22	197
57	Rap1 signaling pathway	0.000476981	0.0187612	0.224447	1.33684	24	930
46	Metabolism of xenobiotics by cytochrome P450	0.000720031	0.0216976	-0.263893	-1.453	34	350
40	One carbon pool by folate	0.000735513	0.0216976	0.456967	1.84485	36	51
9	Steroid hormone biosynthesis	0.000944888	0.0247771	-0.268106	-1.46396	45	323
180	Morphine addiction	0.00113014	0.0266713	0.265575	1.44651	57	333
197	Tuberculosis	0.00339178	0.0637666	-0.257783	-1.40046	164	310
153	Relaxin signaling pathway	0.00339588	0.0637666	0.245231	1.36443	174	409
79	AMPK signaling pathway	0.00351257	0.0637666	-0.302806	-1.50757	171	159
119	Leukocyte transendothelial migration	0.00441355	0.0743998	0.282482	1.44582	225	199
19	Phenylalanine metabolism	0.00615051	0.096768	-0.427522	-1.66787	305	43
85	Cellular senescence	0.0068208	0.100607	-0.242113	-1.33779	330	362
4	Pentose and glucuronate interconversions	0.00980314	0.136091	0.42459	1.63333	491	41
98	Cell adhesion molecules (CAMs)	0.0118551	0.154737	0.373519	1.55918	596	60
33	Linoleic acid metabolism	0.0124576	0.154737	-0.338587	-1.50556	616	81
6	Galactose metabolism	0.0173225	0.189482	-0.38378	-1.53508	860	48
170	Carbohydrate digestion and absorption	0.0181389	0.189482	-0.502334	-1.6386	906	21
205	Herpes simplex virus 1 infection	0.0184044	0.189482	0.240743	1.2994	943	306
101	Gap junction	0.0184665	0.189482	0.28353	1.38929	939	147
35	Glycosphingolipid biosynthesis - lacto and neolacto series	0.020219	0.19882	0.3151	1.43684	1020	95
20	Tryptophan metabolism	0.0220332	0.200556	-0.401638	-1.53162	1097	39
208	Chemical carcinogenesis	0.0220951	0.200556	-0.245995	-1.304	1073	253
73	SNARE interactions in vesicular transport	0.0244196	0.213445	-0.456514	-1.57434	1216	26
234	Dilated cardiomyopathy (DCM)	0.0295309	0.248904	0.235433	1.26765	1515	300
67	Sphingolipid signaling pathway	0.0306122	0.24912	-0.245645	-1.28798	1493	232
91	TGF-beta signaling pathway	0.0333223	0.254541	0.253171	1.30025	1705	204
66	Phosphatidylinositol signaling system	0.0334355	0.254541	-0.202853	-1.18606	1603	680
218	Melanoma	0.0361	0.266238	0.258942	1.30531	1844	178
97	ECM-receptor interaction	0.0390262	0.273049	0.215465	1.2117	2014	456
229	PD-L1 expression and PD-1 checkpoint pathway in cancer	0.0393376	0.273049	0.256986	1.29645	2011	179
126	Retrograde endocannabinoid signaling	0.0420486	0.283527	-0.214856	-1.20839	2036	434
48	Drug metabolism - other enzymes	0.0439944	0.288408	0.302488	1.36287	2219	89
28	Inositol phosphate metabolism	0.0509371	0.324896	-0.219944	-1.21102	2475	350
87	Vascular smooth muscle contraction	0.0543336	0.333154	0.237647	1.24249	2783	235
95	Osteoclast differentiation	0.0550551	0.333154	-0.218871	-1.20413	2676	347
78	mTOR signaling pathway	0.057022	0.33643	-0.237055	-1.23793	2777	225
216	Thyroid cancer	0.0599204	0.344908	0.358417	1.39448	3010	43
146	Thyroid hormone signaling pathway	0.0677561	0.380222	-0.224228	-1.20468	3291	283
182	Bacterial invasion of epithelial cells	0.0692776	0.380222	0.300815	1.31844	3489	77
194	Toxoplasmosis	0.0733061	0.393187	0.265519	1.26797	3711	125
142	Estrogen signaling pathway	0.0802915	0.421084	-0.218972	-1.18618	3910	302
130	GABAergic synapse	0.0880175	0.451568	0.216809	1.17741	4515	324
143	Melanogenesis	0.0916602	0.460251	0.23258	1.2002	4692	212
52	RNA transport	0.098008	0.481873	-0.29815	-1.27885	4870	67
215	Prostate cancer	0.103376	0.497894	0.228664	1.18542	5299	219
159	Non-alcoholic fatty liver disease (NAFLD)	0.111852	0.527183	-0.256418	-1.21702	5537	117
82	Longevity regulating pathway - multiple species	0.115292	0.527183	-0.247933	-1.20532	5674	136
127	Glutamatergic synapse	0.116337	0.527183	0.212274	1.15278	5968	324
2	Citrate cycle (TCA cycle)	0.118393	0.527183	0.274755	1.23491	5966	88
144	Prolactin signaling pathway	0.122897	0.533162	-0.231119	-1.1757	6005	186
36	Pyruvate metabolism	0.127362	0.533162	-0.260919	-1.20928	6293	102
92	Axon guidance	0.127428	0.533162	0.210197	1.14327	6545	328
151	Renin secretion	0.128772	0.533162	0.289351	1.23882	6485	68
196	Staphylococcus aureus infection	0.136846	0.547171	-0.373924	-1.28952	6819	26
60	cAMP signaling pathway	0.136923	0.547171	0.187816	1.09859	7115	724
213	Endometrial cancer	0.139111	0.547171	0.281316	1.22055	7002	73
158	Insulin resistance	0.148541	0.552361	-0.230739	-1.15975	7283	170
51	Platinum drug resistance	0.149143	0.552361	0.278574	1.20865	7507	73
59	cGMP-PKG signaling pathway	0.15029	0.552361	-0.208505	-1.12854	7313	300
186	Shigellosis	0.152614	0.552361	0.268322	1.19846	7699	85
124	Synaptic vesicle cycle	0.153614	0.552361	-0.397437	-1.2797	7694	20
148	Oxytocin signaling pathway	0.154476	0.552361	0.212151	1.13187	7927	277
42	Folate biosynthesis	0.156814	0.552361	-0.304632	-1.22407	7798	49
156	GnRH secretion	0.159431	0.55287	0.254177	1.17973	8049	105
88	Wnt signaling pathway	0.162656	0.55287	-0.200242	-1.1104	7894	375
209	Proteoglycans in cancer	0.163987	0.55287	0.197975	1.10651	8454	428
115	B cell receptor signaling pathway	0.16947	0.557535	-0.243522	-1.16084	8372	120
71	Oocyte meiosis	0.170095	0.557535	-0.211942	-1.12349	8267	253
103	Complement and coagulation cascades	0.177812	0.574012	-0.267928	-1.1773	8819	76
187	Salmonella infection	0.179987	0.574012	0.241449	1.15302	9113	125
172	Cholesterol metabolism	0.183668	0.576829	-0.391696	-1.2426	9187	19
191	Leishmaniasis	0.185758	0.576829	-0.25188	-1.15764	9192	97
202	Influenza A	0.188697	0.578344	0.228293	1.13408	9625	161
50	Endocrine resistance	0.200955	0.608016	0.211122	1.1081	10315	242
157	Type II diabetes mellitus	0.204285	0.61027	-0.250273	-1.14412	10115	94
37	Glyoxylate and dicarboxylate metabolism	0.212758	0.620654	0.347448	1.19616	10672	26
93	VEGF signaling pathway	0.21512	0.620654	-0.237446	-1.12698	10650	117
203	Human T-cell leukemia virus 1 infection	0.216671	0.620654	-0.198906	-1.08708	10542	326
160	AGE-RAGE signaling pathway in diabetic complications	0.220973	0.620654	0.203965	1.0917	11363	284
10	Arginine biosynthesis	0.222459	0.620654	-0.310544	-1.16972	11049	37
131	Dopaminergic synapse	0.223541	0.620654	0.189002	1.07288	11529	504
69	Neuroactive ligand-receptor interaction	0.232303	0.637484	0.236467	1.11721	11728	117
139	GnRH signaling pathway	0.235097	0.637735	-0.221452	-1.10253	11511	159
45	Terpenoid backbone biosynthesis	0.245291	0.651892	0.3414	1.1633	12319	25
185	Pathogenic Escherichia coli infection	0.245841	0.651892	0.209876	1.08802	12603	219
231	Systemic lupus erythematosus	0.254977	0.665634	-0.37945	-1.16585	12743	17
8	Steroid biosynthesis	0.258291	0.665634	-0.365595	-1.1598	12920	19
214	Glioma	0.261277	0.665634	0.217226	1.08733	13315	170
167	Salivary secretion	0.266183	0.665634	0.254706	1.10828	13417	74
149	Glucagon signaling pathway	0.267987	0.665634	0.200597	1.06951	13769	275
108	RIG-I-like receptor signaling pathway	0.272123	0.665634	0.236288	1.0952	13751	104
228	Choline metabolism in cancer	0.273218	0.665634	-0.220519	-1.08394	13420	146
161	Cushing syndrome	0.275608	0.665634	0.195252	1.0628	14160	330
116	Fc epsilon RI signaling pathway	0.27662	0.665634	-0.223954	-1.08451	13609	133
81	Longevity regulating pathway	0.281494	0.665634	-0.222741	-1.08168	13871	135
80	Apoptosis	0.282048	0.665634	0.197833	1.06218	14496	292
207	Human immunodeficiency virus 1 infection	0.292463	0.683379	0.18804	1.04986	15105	423
168	Gastric acid secretion	0.302836	0.691111	0.226129	1.0729	15321	120
15	Valine, leucine and isoleucine degradation	0.310979	0.691111	0.227959	1.06969	15733	112
74	Mitophagy - animal	0.315671	0.691111	-0.290207	-1.09312	15679	37
230	Inflammatory bowel disease (IBD)	0.316538	0.691111	0.260812	1.08151	15950	58
188	Pertussis	0.316982	0.691111	0.239812	1.07112	15992	85
54	PPAR signaling pathway	0.317668	0.691111	0.20699	1.05645	16255	195
220	Chronic myeloid leukemia	0.322064	0.691111	-0.214853	-1.05707	15812	147
17	Arginine and proline metabolism	0.32265	0.691111	-0.265348	-1.0803	16016	52
122	Thermogenesis	0.324068	0.691111	0.219409	1.05887	16462	133
64	HIF-1 signaling pathway	0.325056	0.691111	0.198734	1.0464	16716	248
26	Glycosaminoglycan degradation	0.338821	0.713944	-0.328146	-1.08381	16917	22
32	Arachidonic acid metabolism	0.349365	0.72187	0.192704	1.03464	17956	292
219	Bladder cancer	0.357917	0.72187	0.280576	1.06041	17970	38
56	ErbB signaling pathway	0.363358	0.72187	-0.207582	-1.03603	17781	162
24	N-Glycan biosynthesis	0.365769	0.72187	0.284585	1.05546	18410	35
94	Apelin signaling pathway	0.365849	0.72187	0.181398	1.02419	18890	476
118	TNF signaling pathway	0.368146	0.72187	-0.215541	-1.0367	18153	127
132	Long-term depression	0.370464	0.72187	0.215292	1.03483	18783	130
104	Platelet activation	0.376329	0.72187	-0.189144	-1.02514	18304	304
163	Maturity onset diabetes of the young	0.377062	0.72187	0.343959	1.05699	18860	17
12	Alanine, aspartate and glutamate metabolism	0.377067	0.72187	0.244521	1.04064	18967	66
30	Glycerophospholipid metabolism	0.379091	0.72187	-0.2023	-1.02851	18532	185
99	Adherens junction	0.385759	0.72187	0.217288	1.02952	19491	119
107	NOD-like receptor signaling pathway	0.387467	0.72187	0.203137	1.02606	19785	181
76	Protein processing in endoplasmic reticulum	0.388081	0.72187	-0.31276	-1.04485	19372	23
102	Signaling pathways regulating pluripotency of stem cells	0.39005	0.72187	0.193284	1.02162	20023	256
109	Cytosolic DNA-sensing pathway	0.391523	0.72187	0.260813	1.03542	19702	47
129	Serotonergic synapse	0.398739	0.72842	0.195081	1.01995	20430	235
31	Ether lipid metabolism	0.401248	0.72842	-0.241527	-1.02692	19925	64
1	Glycolysis / Gluconeogenesis	0.424954	0.75069	0.194766	1.01019	21766	220
61	Cytokine-cytokine receptor interaction	0.425597	0.75069	0.19222	1.00889	21847	242
165	Endocrine and other factor-regulated calcium reabsorption	0.431978	0.75069	-0.246228	-1.01073	21464	54
16	Lysine degradation	0.433485	0.75069	-0.290679	-1.01228	21613	27
128	Cholinergic synapse	0.43773	0.75069	-0.183977	-1.00459	21309	323
25	Amino sugar and nucleotide sugar metabolism	0.43791	0.75069	-0.250683	-1.00729	21778	49
75	Autophagy - animal	0.438589	0.75069	0.201915	1.00488	22371	163
106	Toll-like receptor signaling pathway	0.439789	0.75069	0.201	1.00426	22375	168
114	T cell receptor signaling pathway	0.442144	0.75069	-0.192997	-1.00387	21546	219
18	Tyrosine metabolism	0.445748	0.751404	0.20645	1.00178	22639	138
166	Vasopressin-regulated water reabsorption	0.454495	0.760715	0.252501	0.996913	22786	46
176	Huntington disease	0.480291	0.790898	-0.242388	-0.983134	23868	51
147	Adipocytokine signaling pathway	0.481783	0.790898	-0.202486	-0.986692	23708	138
235	Viral myocarditis	0.482582	0.790898	0.308913	0.978257	24117	19
3	Pentose phosphate pathway	0.491635	0.800179	0.220434	0.979673	24773	83
223	Non-small cell lung cancer	0.496771	0.802999	-0.20883	-0.980799	24534	110
53	mRNA surveillance pathway	0.502432	0.806626	-0.248823	-0.970723	24996	43
41	Nicotinate and nicotinamide metabolism	0.510093	0.807863	0.307183	0.959055	25495	18
177	Prion diseases	0.512709	0.807863	-0.293881	-0.958632	25636	21
65	FoxO signaling pathway	0.513473	0.807863	-0.211888	-0.972005	25401	96
89	Notch signaling pathway	0.523777	0.811372	0.23292	0.958877	26400	56
181	Alcoholism	0.524154	0.811372	0.197939	0.969898	26680	147
141	Progesterone-mediated oocyte maturation	0.526017	0.811372	-0.205563	-0.967219	26020	111
49	EGFR tyrosine kinase inhibitor resistance	0.532078	0.814422	0.188673	0.972377	27235	210
226	Gastric cancer	0.534896	0.814422	0.182746	0.972868	27452	272
13	Glycine, serine and threonine metabolism	0.547967	0.82745	-0.2129	-0.953497	27142	84
184	Epithelial cell signaling in Helicobacter pylori infection	0.550465	0.82745	-0.240862	-0.944349	27356	44
145	Thyroid hormone synthesis	0.558966	0.833911	0.201371	0.954106	28243	119
113	Th17 cell differentiation	0.56183	0.833911	-0.192716	-0.957689	27509	157
233	Hypertrophic cardiomyopathy (HCM)	0.57693	0.850263	-0.255996	-0.923439	28733	31
178	Cocaine addiction	0.580052	0.850263	0.220625	0.933556	29200	64
227	Central carbon metabolism in cancer	0.584691	0.850266	0.203599	0.940732	29575	102
224	Breast cancer	0.58726	0.850266	-0.177357	-0.959391	28551	299
47	Drug metabolism - cytochrome P450	0.602916	0.861467	0.183327	0.947881	30884	215
83	Apoptosis - multiple species	0.605747	0.861467	-0.249088	-0.905394	30187	32
22	Glutathione metabolism	0.606917	0.861467	-0.190812	-0.938792	29798	147
137	Insulin signaling pathway	0.612616	0.861467	0.176817	0.950952	31504	296
155	Parathyroid hormone synthesis, secretion and action	0.613247	0.861467	0.183354	0.944391	31385	209
14	Cysteine and methionine metabolism	0.621864	0.868402	0.2143	0.914745	31280	67
171	Bile secretion	0.629382	0.870622	-0.234369	-0.899758	31363	40
84	Necroptosis	0.630832	0.870622	0.183396	0.937262	32261	197
44	Porphyrin and chlorophyll metabolism	0.638029	0.875436	-0.222785	-0.899449	31688	50
200	Measles	0.645185	0.880137	0.179845	0.934498	33057	223
63	NF-kappa B signaling pathway	0.661216	0.896822	0.191282	0.913459	33481	125
211	Renal cell carcinoma	0.667966	0.897028	-0.202476	-0.900326	33082	81
38	Propanoate metabolism	0.670563	0.897028	0.213146	0.88664	33729	59
7	Fatty acid degradation	0.672771	0.897028	0.180042	0.922615	34422	201
198	Hepatitis C	0.680003	0.898217	-0.180743	-0.918914	33243	185
21	beta-Alanine metabolism	0.682252	0.898217	-0.195405	-0.899833	33808	98
162	Growth hormone synthesis, secretion and action	0.685081	0.898217	0.171843	0.930938	35169	316
39	Butanoate metabolism	0.695605	0.900123	0.241565	0.848037	34981	28
236	Fluid shear stress and atherosclerosis	0.697069	0.900123	0.169332	0.930975	35889	364
175	Amyotrophic lateral sclerosis (ALS)	0.697976	0.900123	-0.223625	-0.86349	34768	41
121	Circadian entrainment	0.71164	0.909701	-0.165808	-0.933361	34468	438
133	Olfactory transduction	0.713113	0.909701	0.18756	0.891001	36059	121
225	Hepatocellular carcinoma	0.72461	0.914887	0.167297	0.9259	37328	388
195	Amoebiasis	0.724932	0.914887	-0.208363	-0.858749	36002	55
27	Glycerolipid metabolism	0.730652	0.917202	0.178538	0.897585	37301	175
77	Endocytosis	0.744619	0.925564	0.176774	0.894285	38055	183
210	Colorectal cancer	0.745157	0.925564	-0.185342	-0.878652	36967	116
90	Hedgehog signaling pathway	0.75816	0.927574	0.197967	0.847575	38186	68
43	Retinol metabolism	0.760861	0.927574	0.171334	0.898025	39038	239
125	Neurotrophin signaling pathway	0.768241	0.927574	-0.169028	-0.900431	37377	263
70	Cell cycle	0.775632	0.927574	0.1656	0.907239	39799	353
217	Basal cell carcinoma	0.775697	0.927574	0.184092	0.860214	39257	109
206	Epstein-Barr virus infection	0.78063	0.927574	-0.165067	-0.90589	38036	338
29	Glycosylphosphatidylinositol (GPI)-anchor biosynthesis	0.788189	0.927574	-0.228582	-0.788292	39280	26
190	Yersinia infection	0.791226	0.927574	-0.170111	-0.885552	38595	220
221	Acute myeloid leukemia	0.791828	0.927574	0.17884	0.860882	40193	131
154	Cortisol synthesis and secretion	0.792992	0.927574	-0.179329	-0.86159	39103	126
169	Pancreatic secretion	0.794122	0.927574	0.20109	0.815539	39991	52
34	Sphingolipid metabolism	0.796039	0.927574	0.205169	0.810041	39910	46
173	Alzheimer disease	0.797871	0.927574	-0.198113	-0.819485	39571	56
117	Fc gamma R-mediated phagocytosis	0.810495	0.937632	-0.168404	-0.878291	39522	223
179	Amphetamine addiction	0.825484	0.949598	-0.17288	-0.853383	40541	150
120	Circadian rhythm	0.828886	0.949598	-0.18906	-0.808666	41193	66
164	Aldosterone-regulated sodium reabsorption	0.839333	0.956921	0.213686	0.756638	42178	29
150	Regulation of lipolysis in adipocytes	0.846707	0.958986	0.175714	0.826762	42767	114
201	Human cytomegalovirus infection	0.849271	0.958986	0.15723	0.903698	43942	582
86	Adrenergic signaling in cardiomyocytes	0.859358	0.963663	0.157571	0.894265	44341	502
58	Calcium signaling pathway	0.866152	0.963663	-0.158392	-0.884028	41984	400
123	Long-term potentiation	0.868761	0.963663	0.163133	0.857181	44642	244
68	Phospholipase D signaling pathway	0.872102	0.963663	0.15912	0.876023	44880	369
189	Legionellosis	0.87761	0.963663	0.206074	0.723443	44134	28
174	Parkinson disease	0.877914	0.963663	-0.226893	-0.697123	43878	17
212	Pancreatic cancer	0.887165	0.965725	0.169202	0.811477	45004	128
110	C-type lectin receptor signaling pathway	0.888639	0.965725	-0.1633	-0.836815	43441	196
62	Viral protein interaction with cytokine and cytokine receptor	0.892068	0.965725	-0.17928	-0.766836	44333	66
96	Hippo signaling pathway	0.897071	0.966707	0.15753	0.861997	46069	348
193	African trypanosomiasis	0.91193	0.96886	0.212636	0.663868	45580	18
112	Th1 and Th2 cell differentiation	0.912826	0.96886	0.161989	0.813718	46607	174
5	Fructose and mannose metabolism	0.913908	0.96886	-0.169184	-0.774823	45242	95
192	Chagas disease (American trypanosomiasis)	0.919801	0.96886	0.161083	0.807817	46953	172
199	Hepatitis B	0.923474	0.96886	0.156426	0.838522	47412	288
23	Starch and sucrose metabolism	0.923701	0.96886	0.171253	0.747336	46572	75
138	Insulin secretion	0.933988	0.972817	-0.163269	-0.771448	46223	114
152	Aldosterone synthesis and secretion	0.935718	0.972817	-0.155516	-0.821361	45444	246
134	Phototransduction	0.941486	0.973767	0.179007	0.676537	47271	38
183	Vibrio cholerae infection	0.947752	0.973767	0.186196	0.641019	47543	26
204	Kaposi sarcoma-associated herpesvirus infection	0.957645	0.973767	0.151641	0.814169	49221	292
135	Inflammatory mediator regulation of TRP channels	0.960923	0.973767	-0.154736	-0.765102	47115	152
111	Natural killer cell mediated cytotoxicity	0.961096	0.973767	0.152064	0.79856	49358	243
140	Ovarian steroidogenesis	0.961388	0.973767	0.161296	0.705583	48452	76
55	Fanconi anemia pathway	0.982653	0.991052	-0.162329	-0.575419	48885	29
222	Small cell lung cancer	0.990283	0.994497	0.142964	0.750042	50852	241
11	Pyrimidine metabolism	0.996533	0.996533	0.136715	0.686198	50878	173

## Sheet: p53_all_background_1000
	pathway	pval	padj	DysPS	NDysPS	nMoreExtreme	size
46	Metabolism of xenobiotics by cytochrome P450	0.0018622	0.0631692	-0.259475	-1.4351	0	350
105	Antigen processing and presentation	0.00190114	0.0631692	-0.51668	-2.42459	0	101
9	Steroid hormone biosynthesis	0.00192308	0.0631692	-0.263955	-1.4424	0	323
72	p53 signaling pathway	0.00192308	0.0631692	-0.418393	-1.82238	0	71
232	Graft-versus-host disease	0.00194932	0.0631692	-0.710861	-2.68565	0	38
100	Tight junction	0.002079	0.0631692	0.309416	1.60433	0	197
40	One carbon pool by folate	0.00213675	0.0631692	0.451828	1.82688	0	51
180	Morphine addiction	0.00214133	0.0631692	0.260083	1.43733	0	333
136	Regulation of actin cytoskeleton	0.004158	0.109032	0.241336	1.40362	1	571
79	AMPK signaling pathway	0.00560748	0.115385	-0.298658	-1.51012	2	159
197	Tuberculosis	0.00571429	0.115385	-0.254287	-1.38757	2	310
57	Rap1 signaling pathway	0.00607287	0.115385	0.217576	1.31238	2	930
153	Relaxin signaling pathway	0.00635593	0.115385	0.241901	1.36838	2	409
119	Leukocyte transendothelial migration	0.00824742	0.131111	0.277105	1.4456	3	199
4	Pentose and glucuronate interconversions	0.00833333	0.131111	0.417852	1.63317	3	41
19	Phenylalanine metabolism	0.00965251	0.138783	-0.423132	-1.64612	4	43
98	Cell adhesion molecules (CAMs)	0.0105485	0.138783	0.370182	1.55653	4	60
101	Gap junction	0.0107066	0.138783	0.277942	1.37774	4	147
85	Cellular senescence	0.0111732	0.138783	-0.237747	-1.32027	5	362
170	Carbohydrate digestion and absorption	0.0133588	0.157634	-0.50132	-1.65702	6	21
205	Herpes simplex virus 1 infection	0.016632	0.186912	0.234293	1.28383	7	306
33	Linoleic acid metabolism	0.0176125	0.188934	-0.335625	-1.49597	8	81
35	Glycosphingolipid biosynthesis - lacto and neolacto series	0.0187891	0.192793	0.310424	1.41652	8	95
6	Galactose metabolism	0.0244821	0.240741	-0.379856	-1.52605	12	48
91	TGF-beta signaling pathway	0.0268595	0.253554	0.245942	1.2877	12	204
20	Tryptophan metabolism	0.0291262	0.257554	-0.397252	-1.51551	14	39
208	Chemical carcinogenesis	0.0294659	0.257554	-0.241287	-1.29243	15	253
73	SNARE interactions in vesicular transport	0.0320151	0.269841	-0.452563	-1.57553	16	26
234	Dilated cardiomyopathy (DCM)	0.0400844	0.313472	0.22713	1.24007	18	300
218	Melanoma	0.0407332	0.313472	0.254329	1.3051	19	178
67	Sphingolipid signaling pathway	0.0411765	0.313472	-0.241153	-1.26551	20	232
97	ECM-receptor interaction	0.0457256	0.330706	0.208828	1.19567	22	456
66	Phosphatidylinositol signaling system	0.0462428	0.330706	-0.199819	-1.17785	23	680
48	Drug metabolism - other enzymes	0.0479167	0.332598	0.295455	1.33975	22	89
229	PD-L1 expression and PD-1 checkpoint pathway in cancer	0.0529532	0.357056	0.250545	1.28654	25	179
87	Vascular smooth muscle contraction	0.0583333	0.375199	0.232229	1.23851	27	235
126	Retrograde endocannabinoid signaling	0.0588235	0.375199	-0.210273	-1.18372	29	434
95	Osteoclast differentiation	0.062963	0.391033	-0.216156	-1.19491	33	347
78	mTOR signaling pathway	0.0675676	0.406336	-0.234646	-1.22783	34	225
28	Inositol phosphate metabolism	0.0707635	0.406336	-0.215007	-1.18915	37	350
194	Toxoplasmosis	0.0708502	0.406336	0.259086	1.26329	34	125
216	Thyroid cancer	0.072314	0.406336	0.351098	1.39653	34	43
182	Bacterial invasion of epithelial cells	0.0753138	0.41335	0.296146	1.30284	35	77
146	Thyroid hormone signaling pathway	0.0811808	0.435424	-0.219908	-1.19208	43	283
142	Estrogen signaling pathway	0.0860421	0.451243	-0.21569	-1.17253	44	302
143	Melanogenesis	0.0967078	0.491667	0.227431	1.19316	46	212
130	GABAergic synapse	0.0979167	0.491667	0.212166	1.17098	46	324
82	Longevity regulating pathway - multiple species	0.106262	0.522454	-0.244481	-1.21166	55	136
52	RNA transport	0.108987	0.524915	-0.294168	-1.26804	56	67
144	Prolactin signaling pathway	0.11619	0.545809	-0.227666	-1.17017	60	186
159	Non-alcoholic fatty liver disease (NAFLD)	0.118577	0.545809	-0.251606	-1.20957	59	117
215	Prostate cancer	0.125514	0.545809	0.221287	1.16626	60	219
2	Citrate cycle (TCA cycle)	0.125523	0.545809	0.273667	1.23724	59	88
36	Pyruvate metabolism	0.127376	0.545809	-0.256672	-1.20842	66	102
127	Glutamatergic synapse	0.129167	0.545809	0.206885	1.14183	61	324
151	Renin secretion	0.130252	0.545809	0.287836	1.23257	61	68
196	Staphylococcus aureus infection	0.131827	0.545809	-0.370184	-1.28874	69	26
92	Axon guidance	0.140756	0.566295	0.205207	1.13156	66	328
124	Synaptic vesicle cycle	0.145068	0.566295	-0.393562	-1.27984	74	20
213	Endometrial cancer	0.14876	0.566295	0.275937	1.20525	71	73
42	Folate biosynthesis	0.150376	0.566295	-0.300504	-1.21323	79	49
148	Oxytocin signaling pathway	0.150424	0.566295	0.208176	1.13068	70	277
60	cAMP signaling pathway	0.157025	0.566295	0.182717	1.08327	75	724
186	Shigellosis	0.158004	0.566295	0.267729	1.20363	75	85
158	Insulin resistance	0.158192	0.566295	-0.226553	-1.15767	83	170
115	B cell receptor signaling pathway	0.159363	0.566295	-0.240717	-1.16037	79	120
51	Platinum drug resistance	0.165289	0.566295	0.274076	1.19712	79	73
209	Proteoglycans in cancer	0.165306	0.566295	0.193217	1.10093	80	428
156	GnRH secretion	0.166667	0.566295	0.252125	1.17969	78	105
172	Cholesterol metabolism	0.167969	0.566295	-0.388124	-1.24635	85	19
191	Leishmaniasis	0.183752	0.607281	-0.248324	-1.15194	94	97
88	Wnt signaling pathway	0.185874	0.607281	-0.197851	-1.10512	99	375
71	Oocyte meiosis	0.187845	0.607281	-0.208441	-1.1165	101	253
187	Salmonella infection	0.192308	0.607879	0.235407	1.14783	94	125
59	cGMP-PKG signaling pathway	0.193182	0.607879	-0.203859	-1.10897	101	300
103	Complement and coagulation cascades	0.2	0.621053	-0.264315	-1.16401	103	76
37	Glyoxylate and dicarboxylate metabolism	0.220807	0.669707	0.341114	1.19534	103	26
93	VEGF signaling pathway	0.221344	0.669707	-0.233965	-1.12476	111	117
202	Influenza A	0.224359	0.670237	0.223556	1.1293	104	161
157	Type II diabetes mellitus	0.231518	0.677137	-0.246327	-1.13339	118	94
231	Systemic lupus erythematosus	0.233918	0.677137	-0.375716	-1.18531	119	17
139	GnRH signaling pathway	0.242991	0.677137	-0.218496	-1.10479	129	159
8	Steroid biosynthesis	0.244141	0.677137	-0.362176	-1.16302	124	19
10	Arginine biosynthesis	0.245174	0.677137	-0.307231	-1.15647	126	37
50	Endocrine resistance	0.245283	0.677137	0.20546	1.09938	116	242
160	AGE-RAGE signaling pathway in diabetic complications	0.246753	0.677137	0.199229	1.08007	113	284
131	Dopaminergic synapse	0.252505	0.678161	0.183678	1.06108	125	504
203	Human T-cell leukemia virus 1 infection	0.252874	0.678161	-0.19539	-1.0698	131	326
69	Neuroactive ligand-receptor interaction	0.256048	0.67896	0.230451	1.1117	126	117
45	Terpenoid backbone biosynthesis	0.272152	0.695866	0.332122	1.14576	128	25
81	Longevity regulating pathway	0.273423	0.695866	-0.219293	-1.08481	142	135
185	Pathogenic Escherichia coli infection	0.279835	0.695866	0.204895	1.07987	135	219
167	Salivary secretion	0.282427	0.695866	0.251791	1.10008	134	74
228	Choline metabolism in cancer	0.284369	0.695866	-0.216051	-1.08378	150	146
116	Fc epsilon RI signaling pathway	0.285992	0.695866	-0.219608	-1.07977	146	133
168	Gastric acid secretion	0.286	0.695866	0.223483	1.0843	142	120
108	RIG-I-like receptor signaling pathway	0.286013	0.695866	0.231628	1.08001	136	104
214	Glioma	0.301486	0.726028	0.210994	1.07115	141	170
161	Cushing syndrome	0.313433	0.74459	0.190144	1.0482	146	330
122	Thermogenesis	0.315574	0.74459	0.215459	1.05908	153	133
230	Inflammatory bowel disease (IBD)	0.320755	0.74459	0.256136	1.07441	152	58
149	Glucagon signaling pathway	0.321814	0.74459	0.195291	1.05694	148	275
220	Chronic myeloid leukemia	0.327103	0.746314	-0.210494	-1.05646	174	147
26	Glycosaminoglycan degradation	0.330134	0.746314	-0.325308	-1.09354	171	22
74	Mitophagy - animal	0.332046	0.746314	-0.285644	-1.07522	171	37
17	Arginine and proline metabolism	0.335893	0.747836	-0.262962	-1.07298	174	52
80	Apoptosis	0.344754	0.753979	0.19155	1.04198	160	292
207	Human immunodeficiency virus 1 infection	0.345041	0.753979	0.181652	1.03453	166	423
219	Bladder cancer	0.351738	0.754521	0.276308	1.06119	171	38
56	ErbB signaling pathway	0.357278	0.754521	-0.204563	-1.03647	188	162
64	HIF-1 signaling pathway	0.357294	0.754521	0.194161	1.03898	168	248
15	Valine, leucine and isoleucine degradation	0.361616	0.754521	0.221135	1.05881	178	112
132	Long-term depression	0.367886	0.754521	0.211594	1.03982	180	130
99	Adherens junction	0.376984	0.754521	0.212963	1.03378	189	119
163	Maturity onset diabetes of the young	0.378323	0.754521	0.338651	1.05232	184	17
24	N-Glycan biosynthesis	0.378378	0.754521	0.279369	1.05564	181	35
76	Protein processing in endoplasmic reticulum	0.378788	0.754521	-0.310108	-1.05661	199	23
54	PPAR signaling pathway	0.379167	0.754521	0.198066	1.02729	181	195
188	Pertussis	0.380457	0.754521	0.233402	1.04931	182	85
118	TNF signaling pathway	0.386588	0.760289	-0.211122	-1.02956	195	127
30	Glycerophospholipid metabolism	0.40153	0.773862	-0.199612	-1.02442	209	185
31	Ether lipid metabolism	0.402672	0.773862	-0.237261	-1.01493	210	64
107	NOD-like receptor signaling pathway	0.403326	0.773862	0.198405	1.01591	193	181
94	Apelin signaling pathway	0.409543	0.775493	0.176253	1.01229	205	476
104	Platelet activation	0.410749	0.775493	-0.185709	-1.01157	213	304
129	Serotonergic synapse	0.414583	0.776521	0.18962	1.01127	198	235
32	Arachidonic acid metabolism	0.421842	0.783895	0.186695	1.01557	196	292
16	Lysine degradation	0.426168	0.785748	-0.287883	-1.01774	227	27
102	Signaling pathways regulating pluripotency of stem cells	0.43319	0.792502	0.188973	1.01187	200	256
109	Cytosolic DNA-sensing pathway	0.441113	0.795138	0.253951	1.0147	205	47
61	Cytokine-cytokine receptor interaction	0.448637	0.795138	0.186258	0.996634	213	242
235	Viral myocarditis	0.44898	0.795138	0.309089	0.991585	219	19
165	Endocrine and other factor-regulated calcium reabsorption	0.449416	0.795138	-0.245084	-1.00658	230	54
75	Autophagy - animal	0.451477	0.795138	0.195605	0.993179	213	163
1	Glycolysis / Gluconeogenesis	0.457557	0.797309	0.189659	0.998959	220	220
18	Tyrosine metabolism	0.465409	0.797309	0.200798	0.989838	221	138
166	Vasopressin-regulated water reabsorption	0.466667	0.797309	0.248576	0.98791	216	46
106	Toll-like receptor signaling pathway	0.469214	0.797309	0.194636	0.988281	220	168
12	Alanine, aspartate and glutamate metabolism	0.469602	0.797309	0.234426	0.995698	223	66
25	Amino sugar and nucleotide sugar metabolism	0.477444	0.804834	-0.246336	-0.994539	253	49
176	Huntington disease	0.488764	0.813575	-0.238043	-0.975668	260	51
147	Adipocytokine signaling pathway	0.489524	0.813575	-0.197933	-0.981951	256	138
114	T cell receptor signaling pathway	0.498062	0.816598	-0.188115	-0.982512	256	219
128	Cholinergic synapse	0.501923	0.816598	-0.180932	-0.988716	260	323
53	mRNA surveillance pathway	0.505792	0.816598	-0.247838	-0.964172	261	43
223	Non-small cell lung cancer	0.509766	0.816598	-0.205385	-0.974871	260	110
177	Prion diseases	0.51145	0.816598	-0.291094	-0.962154	267	21
3	Pentose phosphate pathway	0.515213	0.816598	0.215117	0.964159	253	83
65	FoxO signaling pathway	0.515564	0.816598	-0.207613	-0.962806	264	96
113	Th17 cell differentiation	0.524809	0.822457	-0.191841	-0.965476	274	157
41	Nicotinate and nicotinamide metabolism	0.52686	0.822457	0.300229	0.945115	254	18
89	Notch signaling pathway	0.529774	0.822457	0.228168	0.956295	257	56
141	Progesterone-mediated oocyte maturation	0.533203	0.822457	-0.202532	-0.961879	272	111
13	Glycine, serine and threonine metabolism	0.546512	0.837511	-0.210554	-0.951989	281	84
145	Thyroid hormone synthesis	0.555556	0.845878	0.196737	0.955016	279	119
22	Glutathione metabolism	0.566355	0.855011	-0.188258	-0.944864	302	147
49	EGFR tyrosine kinase inhibitor resistance	0.570539	0.855011	0.18228	0.953962	274	210
226	Gastric cancer	0.574514	0.855011	0.178029	0.962137	265	272
184	Epithelial cell signaling in Helicobacter pylori infection	0.576046	0.855011	-0.236867	-0.931738	302	44
181	Alcoholism	0.584582	0.862259	0.19113	0.947421	272	147
233	Hypertrophic cardiomyopathy (HCM)	0.589015	0.863401	-0.252106	-0.922553	310	31
224	Breast cancer	0.638941	0.917596	-0.173937	-0.945693	337	299
227	Central carbon metabolism in cancer	0.642857	0.917596	0.198494	0.919835	305	102
83	Apoptosis - multiple species	0.648855	0.917596	-0.244363	-0.888878	339	32
178	Cocaine addiction	0.654812	0.917596	0.213008	0.902037	312	64
44	Porphyrin and chlorophyll metabolism	0.659176	0.917596	-0.218416	-0.89224	351	50
47	Drug metabolism - cytochrome P450	0.661191	0.917596	0.177338	0.933262	321	215
155	Parathyroid hormone synthesis, secretion and action	0.661826	0.917596	0.177815	0.93033	318	209
84	Necroptosis	0.665281	0.917596	0.178724	0.926687	319	197
171	Bile secretion	0.667946	0.917596	-0.230834	-0.888076	347	40
200	Measles	0.670061	0.917596	0.174805	0.926487	328	223
137	Insulin signaling pathway	0.67167	0.917596	-0.171527	-0.93301	357	296
21	beta-Alanine metabolism	0.676245	0.917596	-0.192263	-0.896039	352	98
39	Butanoate metabolism	0.676533	0.917596	0.239112	0.853957	319	28
63	NF-kappa B signaling pathway	0.684211	0.922707	0.183975	0.897046	337	125
14	Cysteine and methionine metabolism	0.691023	0.926599	0.20799	0.88807	330	67
211	Renal cell carcinoma	0.702544	0.936725	-0.199479	-0.889132	358	81
198	Hepatitis C	0.707457	0.937977	-0.177314	-0.90998	369	185
38	Propanoate metabolism	0.723849	0.952328	0.204048	0.85829	345	59
236	Fluid shear stress and atherosclerosis	0.732839	0.952328	-0.16591	-0.922169	394	364
175	Amyotrophic lateral sclerosis (ALS)	0.733716	0.952328	-0.21945	-0.848194	382	41
162	Growth hormone synthesis, secretion and action	0.742678	0.952328	0.166246	0.912979	354	316
43	Retinol metabolism	0.743215	0.952328	0.168696	0.901978	355	239
7	Fatty acid degradation	0.744376	0.952328	0.171087	0.895232	363	201
27	Glycerolipid metabolism	0.75052	0.952328	0.17346	0.885753	360	175
210	Colorectal cancer	0.753937	0.952328	-0.1824	-0.876753	382	116
195	Amoebiasis	0.757812	0.952328	-0.207695	-0.852319	387	55
133	Olfactory transduction	0.764113	0.952328	0.179835	0.871052	378	121
29	Glycosylphosphatidylinositol (GPI)-anchor biosynthesis	0.768362	0.952328	-0.228282	-0.794728	407	26
121	Circadian entrainment	0.772277	0.952328	-0.161878	-0.911011	389	438
77	Endocytosis	0.772541	0.952328	0.170496	0.877538	376	183
225	Hepatocellular carcinoma	0.775599	0.952328	0.16258	0.911076	355	388
125	Neurotrophin signaling pathway	0.77881	0.952328	-0.165761	-0.890093	418	263
169	Pancreatic secretion	0.794179	0.960687	0.198489	0.812421	381	52
34	Sphingolipid metabolism	0.795699	0.960687	0.200745	0.797815	369	46
90	Hedgehog signaling pathway	0.80042	0.960687	0.192885	0.825974	380	68
217	Basal cell carcinoma	0.804878	0.960687	0.178864	0.848275	395	109
154	Cortisol synthesis and secretion	0.806	0.960687	-0.176358	-0.85602	402	126
190	Yersinia infection	0.815029	0.96298	-0.167511	-0.875292	422	220
179	Amphetamine addiction	0.818692	0.96298	-0.170176	-0.85561	437	150
164	Aldosterone-regulated sodium reabsorption	0.825532	0.96298	0.211235	0.75951	387	29
206	Epstein-Barr virus infection	0.826642	0.96298	-0.1616	-0.893563	452	338
70	Cell cycle	0.828326	0.96298	0.160943	0.892163	385	353
174	Parkinson disease	0.834308	0.963529	-0.232481	-0.733434	427	17
173	Alzheimer disease	0.840777	0.963529	-0.194702	-0.804147	432	56
150	Regulation of lipolysis in adipocytes	0.841046	0.963529	0.17308	0.83268	417	114
120	Circadian rhythm	0.855238	0.974155	-0.184709	-0.794775	448	66
117	Fc gamma R-mediated phagocytosis	0.8591	0.974155	-0.165685	-0.864646	438	223
221	Acute myeloid leukemia	0.862705	0.974155	0.170037	0.834361	420	131
189	Legionellosis	0.871036	0.975867	0.201392	0.719245	411	28
123	Long-term potentiation	0.884454	0.975867	0.157775	0.845369	420	244
110	C-type lectin receptor signaling pathway	0.886756	0.975867	-0.162649	-0.842846	461	196
201	Human cytomegalovirus infection	0.890722	0.975867	0.153934	0.897828	431	582
58	Calcium signaling pathway	0.891791	0.975867	-0.153981	-0.867164	477	400
212	Pancreatic cancer	0.903733	0.975867	-0.164747	-0.804885	459	128
62	Viral protein interaction with cytokine and cytokine receptor	0.914286	0.975867	-0.175026	-0.753109	479	66
68	Phospholipase D signaling pathway	0.92	0.975867	0.153182	0.856692	436	369
96	Hippo signaling pathway	0.922246	0.975867	0.152411	0.844073	426	348
112	Th1 and Th2 cell differentiation	0.926931	0.975867	0.157405	0.80172	443	174
193	African trypanosomiasis	0.927686	0.975867	0.211254	0.665022	448	18
5	Fructose and mannose metabolism	0.929254	0.975867	-0.164279	-0.761221	485	95
134	Phototransduction	0.93047	0.975867	0.178879	0.687004	454	38
138	Insulin secretion	0.936634	0.975867	-0.160882	-0.767313	472	114
199	Hepatitis B	0.936681	0.975867	0.151236	0.818348	428	288
86	Adrenergic signaling in cardiomyocytes	0.937374	0.975867	0.149132	0.860714	463	502
23	Starch and sucrose metabolism	0.93763	0.975867	0.168907	0.740303	450	75
152	Aldosterone synthesis and secretion	0.943503	0.975867	-0.152841	-0.811654	500	246
135	Inflammatory mediator regulation of TRP channels	0.944649	0.975867	-0.151359	-0.764815	511	152
183	Vibrio cholerae infection	0.946921	0.975867	0.178162	0.624319	445	26
192	Chagas disease (American trypanosomiasis)	0.952675	0.977134	0.152912	0.781843	462	172
140	Ovarian steroidogenesis	0.956432	0.977134	0.158671	0.698063	460	76
204	Kaposi sarcoma-associated herpesvirus infection	0.968224	0.984918	-0.146886	-0.797852	517	292
111	Natural killer cell mediated cytotoxicity	0.976891	0.987694	0.147324	0.788937	464	243
55	Fanconi anemia pathway	0.979323	0.987694	-0.159815	-0.574068	520	29
222	Small cell lung cancer	0.99044	0.994654	-0.139631	-0.739309	517	241
11	Pyrimidine metabolism	1	1	0.129227	0.65941	481	173
